# Supplementary material for: Discovery of Tricyclic Aromatic Polyketides Reveals Hidden Chain-Length Flexibility in Type II Polyketide Synthases
Source: Int J Mol Sci. 2025 Aug 13;26(16):7801. doi: 10.3390/ijms26167801 (PMC12386333; doi:10.3390/ijms26167801)
Supplement: Supplementary file 1 [file ijms-26-07801-s001.zip]

Archive with 1 entries (1 files):
- ijms-3806671-supplementary.pdf
